# Supplementary material for: EGFR Exon 20 Insertion in Metastatic Non-Small-Cell Lung Cancer: Survival and Clinical Efficacy of EGFR Tyrosine-Kinase Inhibitor and Chemotherapy
Source: Cancers (Basel). 2021 Oct 13;13(20):5132. doi: 10.3390/cancers13205132 (PMC8534282; doi:10.3390/cancers13205132)
Supplement: Supplementary file 1 [file cancers-13-05132-s001.zip]

Archive with 1 entries (1 files):
- cancers-1238459-supplementary.pdf
